# Supplementary material for: Effects of a web‐based relapse prevention program on abstinence: Secondary subgroup analysis of a pilot randomized controlled trial
Source: Neuropsychopharmacol Rep. 2022 Jun 11;42(3):362–7. doi: 10.1002/npr2.12272 (PMC9515705; doi:10.1002/npr2.12272)
Supplement: Supplementary file 1 — Appendix S1 [file NPR2-42-362-s001.xlsx]

## Sheet: S_Table 1 
	Supplementary Table1 Participant characteristics at baseline by primary drug
			Primary drug
			Methamphetamine				Other drugs
			I (n=13)		C (n=11)		I (n=6)		C (n=14)
			n	%	n	%	n	%	n	%
	Age (mean, SD)		40.31	6.885	42	7.563	32.8	5.554	37.57	7.133
	Sex	Male	9	69.2	9	81.8	5	50	10	71.4286
	Education	Middle school	1	7.7	1	9.1	1	10	3	21.4286
		High school	5	38.5	2	18.2	4	40	2	14.2857
		Some college	4	30.8	3	27.3	2	20	4	28.5714
		College or higher	3	23.1	5	45.5	3	30	5	35.7143
	Job	Full-time	3	23.1	2	18.2	1	10	1	7.14286
		Part-time	4	30.8	1	9.1	1	10	1	7.14286
		Unemployed	6	46.2	5	45.5	6	60	9	64.2857
		Sick leave	0	0	1	9.1	0	0	1	7.14286
		Housewife/other	0	0	2	18.2	2	20	2	14.2857
	Age of first drug use (mean, SD)		23.23	9.32	22.55	5.222	18.8	3.36	20.71	5.889
	Drug dependence severity	Total score (mean, SD)	11.62	3.686	10.91	4.3	15.3*	2.263	12.4*	3.565
	(DAST-20)	Low (1-5)	1	7.69231	2	18.1818	0	0	1	7.14286
		Intermediate (6-10)	4	30.7692	2	18.1818	0	0	2	14.2857
		Substantial (11-15)	8	61.5385	6	54.5455	6	60	7	50
		Severe (16-20)	0	0	1	9.09091	4	40	4	28.5714
	Consecutive abstinent duration in the past 28 days (mean, SD)		26.2	6.7	21.4	9.4	19.17	10.088	20.64	11.927
	Complete abstinence in the past 28 days		12	92.3*	6	54.5*	3	50.0*	9	64.3*
	I: intervention group (e-SMARPP group), C: control group (self-monitoring group)
	Participant characteristics between groups were compared using t-test or chi-square test. *p<0.05

## Sheet: S_Table 2
	Supplementary Table 2 Participant characteristics at baseline by previous face-to-face treatment
			Previous face-to-face relapse prevention
			Received				Not receive
			I (n=10)		C (n=13)		I (n=9)		C (n=12)
			n	%	n	%	n	%	n	%
	Age (mean, SD)		38.73	7.551	39.38	7.286	35.5	6.974	39.67	8.072
	Sex	Male	6	54.5455	9	69.2308	8	66.6667	10	83.3333
	Education	Middle school	0	0	2	15.3846	2	16.6667	2	16.6667
		High school	4	36.3636	2	15.3846	5	41.6667	2	16.6667
		Some college	4	36.3636	4	30.7692	2	16.6667	3	25
		College or higher	3	27.2727	5	38.4615	3	25	5	41.6667
	Job	Full-time	2	18.1818	3	23.0769	2	16.6667	0	0
		Part-time	3	27.2727	1	7.69231	2	16.6667	1	8.33333
		Unemployed	6	54.5455	7	53.8462	6	50	7	58.3333
		Sick leave	0	0	1	7.69231	0	0	1	8.33333
		Housewife/other	0	0	1	7.69231	2	16.6667	3	25
	Age of first drug use (mean, SD)		22.91	9.638	22.85	7.069	19.83	4.97	20.08	2.968
	Drug dependence severity	Total score (mean, SD)	13.36	2.335	11.46	3.045	13.08	4.582	12	4.767
	(DAST-20)	Low (1-5)	0	0	1	7.69231	1	8.33333	2	16.6667
		Intermediate (6-10)	2	18.1818	2	15.3846	2	16.6667	2	16.6667
		Substantial (11-15)	8	72.7273	8	61.5385	6	50	5	41.6667
		Severe (16-20)	1	9.09091	2	15.3846	3	25	3	25
	Consecutive abstinent duration in the past 28 days (mean, SD)		26.7	4.111	23.77	9.705	20.89	10.775	17.92	11.237
	Complete abstinence in the past 28 days		9	90	10	76.9	6	66.7	5	41.7
	I: intervention group (e-SMARPP group), C: control group (self-monitoring group)
	Participant characteristics between groups were compared using t-test or chi-square test

## Sheet: S_Table 3
	Supplementary Table 3 Participant characteristics at baseline by outpatient treatment term
			Outpatient treatment term
			Long: ≥ 3 years				Short: < 3 years
			I (n=9)		C (n=13)		I (n=10)		C (n=12)
			n	%	n	%	n	%	n	%
	Age (mean, SD)		35.38	7.252	40.23	8.126	39.2	7.084	38.75	7.06
	Sex	Male	4*	30.8	10*	76.9	10	100	9	75
	Education	Middle school	2	15.3846	3	23.0769	0	0	1	8.33333
		High school	6	46.1538	3	23.0769	3	30	1	8.33333
		Some college	2	15.3846	4	30.7692	4	40	3	25
		College or higher	3	23.0769	3	23.0769	3	30	7	58.3333
	Job	Full-time	2	15.3846	1	7.69231	2	20	2	16.6667
		Part-time	3	23.0769	0	0	2	20	2	16.6667
		Unemployed	6	46.1538	8	61.5385	6	60	6	50
		Sick leave	0	0	1	7.69231	0	0	1	8.33333
		Housewife/other	2	15.3846	3	23.0769	0	0	1	8.33333
	Age of first drug use (mean, SD)		18.92	4.924	21.46	6.132	24.4	9.395	21.58	5.16
	Drug dependence severity	Total score (mean, SD)	14.54	2.787	12.15	4.776	11.5	3.951	11.25	2.768
	(DAST-20)	Low (1-5)	0	0	2	15.3846	1	10	1	8.33333
		Intermediate (6-10)	1	7.69231	1	7.69231	3	30	3	25
		Substantial (11-15)	8	61.5385	5	38.4615	6	60	8	66.6667
		Severe (16-20)	4	30.7692	5	38.4615	0	0	0	0
	Consecutive abstinent duration in the past 28 days (mean, SD)		19.44	10.573	18.23	11.748	28	0	23.92	8.918
	Complete abstinence in the past 28 days		5	55.6	6	46.2	10	100	9	75
	I: intervention group (e-SMARPP group), C: control group (self-monitoring group)
	Participant characteristics between groups were compared using t-test or chi-square test. *p<0.05

## Sheet: S_Table 4
	Supplementary Table 4 Effects of the intervention, primary drug (methamphetamine vs. other drugs), and the interaction
		Sum of squares	df	Mean square	F	p	eta2
	Intervention	372.724	1	372.724	1.11021	0.29836	0.0258928
	Primary drug	108.408	1	108.408	0.322909	0.573041	0.00753103
	Intervention * Primary drug	286.096	1	286.096	0.852174	0.361473	0.0198748
	Error	13429	40	335.725
	Total	14394.9	43
	eta 2: .01 = small effect size, .06 = medium effect size, .14 or higher= large effect size

## Sheet: S_Table 5
	Supplementary Table 5 Effects of the intervention, previous face-to-face treatment, and the interaction
		Sum of squares	df	Mean square	F	p	eta2
	Intervention	604.834	1	604.834	1.80563	0.186607	0.0420172
	Previous face-to-face treatment	346.652	1	346.652	1.03487	0.315132	0.0240816
	Intervention * Previous face-to-face treatment	50.2651	1	50.2651	0.150058	0.700534	0.00349187
	Error	13398.9	40	334.971
	Total	14394.9	43
	eta 2: .01 = small effect size, .06 = medium effect size, .14 or higher= large effect size

## Sheet: S_Table 6
	Supplementary Table 6 Effects of the intervention, outpatient treatment term (long vs. short), and the interaction
		Sum of squares	df	Mean square	F	p	eta2
	Intervention	555.853	1	555.853	1.75943	0.19222	0.0386145
	Previous face-to-face treatment	822.642	1	822.642	2.60389	0.114465	0.0571481
	Intervention * Outpatient treatment term	452.684	1	452.684	1.43287	0.238343	0.0314475
	Error	12637.1	40	315.929
	Total	14394.9	43
	eta 2: .01 = small effect size, .06 = medium effect size, .14 or higher= large effect size
